# Supplementary material for: Bamboo-Based Carbon/Co/CoO Heterojunction Structures Based on a Multi-Layer Periodic Matrix Array Can Be Used for Efficient Electromagnetic Attenuation
Source: Materials (Basel). 2024 Oct 28;17(21):5239. doi: 10.3390/ma17215239 (PMC11547459; doi:10.3390/ma17215239)
Supplement: Supplementary file 1 [file materials-17-05239-s001.zip]

Archive with 1 entries (1 files):
- materials-3238653-supplementary.pdf
